# Supplementary material for: Current Antithrombotic Prescribing Habits for Extended Secondary Prevention in Patients with Peripheral Artery Disease and Unprovoked Venous Thromboembolism: A Survey Among Specialists in Angiology and Vascular Surgery
Source: J Clin Med. 2025 Jul 21;14(14):5157. doi: 10.3390/jcm14145157 (PMC12295201; doi:10.3390/jcm14145157)
Supplement: Supplementary file 1 [file jcm-14-05157-s001.zip]

Archive with 1 entries (1 files):
- jcm-3687552-supplementary.pdf
